# Supplementary material for: Diastereoselective Synthesis of Dispiro[Imidazothiazolotriazine-Pyrrolidin-Oxindoles] and Their Isomerization Pathways in Basic Medium
Source: Int J Mol Sci. 2023 Nov 15;24(22):16359. doi: 10.3390/ijms242216359 (PMC10671214; doi:10.3390/ijms242216359)
Supplement: Supplementary file 1 [file ijms-24-16359-s001.zip]

Archive with 1 entries (1 files):
- ijms-2693112-supplementary.pdf
